# Supplementary material for: Phosphate acts directly on the calcium-sensing receptor to stimulate parathyroid hormone secretion
Source: Nat Commun. 2019 Oct 16;10:4693. doi: 10.1038/s41467-019-12399-9 (PMC6795806; doi:10.1038/s41467-019-12399-9)
Supplement: Supplementary file 6 — Source Data [file 41467_2019_12399_MOESM6_ESM.xlsx]

## Sheet: Figure 1
Figure 1b
		WT	14.04.19				17.04.19
RAW			1	2	3	4	5	6	7	Average	Median
		2	66.68	55.95	51.63	62.69	45.25	41.07	47.46	52.9614	51.63
		2+P	48.86	51.32	40.64	43.69	33.83	30.49	37.09	40.8457	40.64
		4	82.26	76.21	68.12	76.53	54.26	49.6	64.67	67.3786	68.12
		4+P	54.48	64.43	51.93	45.84	46.5	37.31	38.98	48.4957	46.5
NORMALISED
			1	2	3	4	5	6	7	Average
		2	125.903	105.643	97.486	118.369	85.4395	77.547	89.6124	100	97.486
		2+P	92.2558	96.9007	76.7351	82.494	63.8767	57.5702	70.0321	77.1235	76.7351
		4	155.321	143.897	128.622	144.501	102.452	93.6531	122.108	127.222	128.622
		4+P	102.867	121.655	98.0525	86.5536	87.7997	70.4475	73.6007	91.568	87.7997
Figure 1c		02.08.18			02.28.18			03.12.18
		1	2	3	4	5	6	7	8	9	10	Average	Median
RAW	0.5 mM Ca + 200 uM Spermine	8.56	21.04	19.96	8.58	11.97	15.05	12.49	15.48	13.48	16.48	14.309	14.265
	0.8 mM Pi	12.06	12.77	10.77	7.23	14.22	11.56	11.47	16.27	11.6	16.67	13.6317	11.83
	2mM Pi	5.03	6.22	5.24	6.67	5.46	8.39	6.73	7.37	5.36	6.95	6.71	6.445
	0 mM Pi	15.41	11.84	9.57	8.33	9.04	11.67	9.34	14.24	12.32	16.31	12.1533	11.755
NORMALISED		02.08.18			02.28.18			03.12.18
		1	2	3	4	5	6	7	8	9	10
		59.8225	147.04	139.493	59.9623	83.6536	105.179	87.2877	108.184	94.2064	115.172	100	99.6925
		84.2826	89.2445	75.2673	50.5276	99.378	80.7883	80.1593	113.705	81.0679	116.5	87.092	82.6752
		35.1527	43.4691	36.6203	46.614	38.1578	58.6344	47.0333	51.506	37.4589	48.5708	44.3218	45.0416
		107.694	82.7451	66.881	58.2151	63.177	81.5571	65.2736	99.5178	86.0997	113.984	82.5145	82.1511
Figure 1d
		03.14.17	01.19.18				01.24.18	02.06.18		02.08.18
		1	2	3	4	5	6	7	8	9	10	11	Average	Median
RAW	0.5 mM Ca + R568	16.3	20.18	23.41	38.66	27.23	36.59	29.88	14.79	29.99	36.71	43.45	28.8355	29.88
	0.8 mM Pi	16.56	14.8	23.15	25.23	21.79	20.47	33.27	16.01	29.61	32.07	44.18	25.1945	23.15
	2mM Pi	7.35	9.01	13.73	8.9	13.96	14.63	13.18	13.46	8.02	12.02	19.7	12.1782	13.18
	0 mM Pi	9.66	19.74	18.17	21.58	15.64	18.91	23.75	16.99	30.17	23.93	35.19	21.2482	19.74
NORMALISED		56.5276	69.9833	81.1848	134.071	94.4324	126.892	103.622	51.291	104.004	127.309	150.683	100	103.622
		57.4293	51.3257	80.2831	87.4965	75.5667	70.989	115.379	55.5219	102.686	111.217	153.214	87.3735	80.2831
		25.4895	31.2463	47.615	30.8648	48.4126	50.7362	45.7076	46.6786	27.813	41.6848	68.3187	42.2334	45.7076
		33.5004	68.4574	63.0127	74.8384	54.2388	65.579	82.3639	58.9205	104.628	82.9881	122.037	73.6877	68.4574
Figure 1e		24.4.18				03.05.18		18.05.18
		1	2	3	4	5	6	7	8	9	Average	Median
RAW	0.5 mM Ca + Cinacalcet	18.07	17.32	19.3	13.29	21.06	17.1	22.42	24.9	28.41	20.2078	19.3
	0.8 mM Pi	15.65	18.55	17.32	11.54	18.76	17.35	12.39	11.55	13.7	15.2011	15.65
	2mM Pi	12.2	13.74	16.38	7.96	12.6	13.28	7.61	5.77	4.33	10.43	12.2
	0 mM Pi	16.46	19.74	18.41	12.31	15.53	18.05	6.24	4.07	8.01	13.2022	15.53
NORMALISED		89.421	85.7096	95.5078	65.7668	104.217	84.6209	110.947	123.22	140.589	100	95.5078
		77.4454	91.7963	85.7096	57.1067	92.8355	85.858	61.313	57.1562	67.7957	75.2241	77.4454
		60.3728	67.9936	81.0579	39.3908	62.3522	65.7173	37.6588	28.5534	21.4274	51.6138	60.3728
		81.4538	97.6852	91.1035	60.9171	76.8516	89.322	30.8792	20.1408	39.6382	65.3324	76.8516
Figure 1f
	Phosphate group	03.10.17				03.14.17			03.28.17
		1	2	3	4	5	6	7	8	Average	Median
RAW	0.5 mM Ca + R568	16.11	16.01	14.58	13.26	13.16	16.3	10.57	10.67	13.8325	13.92
	0.8 mM Pi	6.27	9.44	9.87	7.77	13.6	16.56	10.77	10.88	11.27	10.32
	2mM Pi	1.48	4.94	7.6	1.26	4.66	7.35	4.8	4.9	5.07286	4.85
	0 mM Pi	5.13	5.02	7.62	2.36	12.09	9.66	8.97	8.49	7.74429	8.055
NORMALISED	0.5 mM Ca + R568	116.465	115.742	105.404	95.8612	95.1383	117.838	76.4142	77.1372	100	100.633
	0.8 mM Pi	45.328	68.2451	71.3537	56.1721	98.3192	119.718	77.8601	78.6553	76.9564	74.6069
	2mM Pi	10.6994	35.713	54.9431	9.10898	33.6888	53.1357	34.7009	35.4238	33.4267	35.0624
	0 mM Pi	37.0866	36.2913	55.0877	17.0613	87.4029	69.8355	64.8473	61.3772	53.6237	58.2324
	TIME DECAY	03.10.17					03.28.17
		1	2	3	4	5	6	7	8	9	Average	Median
RAW	0.5 mM Ca + R568	22.2	16.46	12.65	9.14	25.32	20.64	51.11	41.85	42.27	26.8489	22.2
	0 mM Pi	20.83	17.62	13.63	11.24	25.49	19.37	49.27	40.55	37.85	26.2056	20.83
	0 mM Pi	16.42	19.1	13.13	11.68	23.07	17.19	38.78	35.9	29.74	22.7789	19.1
	0 mM Pi	10.24	16.16	12.38	11.32	19.99	16.66	32.37	30.77	27.77	19.74	16.66
NORMALISED	0.5 mM Ca + R568	82.685	61.3061	47.1155	34.0424	94.3056	76.8747	190.362	155.872	157.437	100	82.685
	0 mM Pi	77.5824	65.6266	50.7656	41.8639	94.9388	72.1445	183.509	151.03	140.974	97.6039	77.5824
	0 mM Pi	61.1571	71.1389	48.9033	43.5027	85.9253	64.025	144.438	133.711	110.768	84.8411	71.1389
	0 mM Pi	38.1394	60.1887	46.1099	42.1619	74.4537	62.051	120.564	114.604	103.431	73.5226	62.051

## Sheet: Figure 2
Figure 2a
		08.14.17		22.08.17	25.08.17	03.09.17		20.09.17
	Pi(mM)	1	2	3	4	5	6	7	8	Average	Median
RAW	0	1.08201	1.32735	1.39864	1.64661	1.54132	1.28375	1.36256	1.32284	1.37064	1.34496
	0.8	1.33178	1.08315	1.17076	2.03981	1.20811	1.63904	1.15363	1.5276	1.39424	1.26995
	2	0.731122	0.977788	0.86486	1.41674	0.998163	1.14576	0.965436	1.03226	1.01652	0.987975
	2 & pH7.2	1.09311	0.99231	0.577822	0.910466	0.63613	0.955917	0.825085	1.13278	0.890453	0.933192
NORMALISED	0	78.9423	96.8422	102.043	120.135	112.453	93.661	99.4108	96.5128	100	98.1265
	0.8	97.1653	79.0252	85.4174	148.822	88.1426	119.582	84.1675	111.452	101.722	92.654
	2	53.3418	71.3383	63.0992	103.364	72.8248	83.5931	70.4371	75.3124	74.1639	72.0816
	2 & pH7.2	79.7522	72.3978	42.1573	66.4266	46.4113	69.7427	60.1972	82.6463	64.9664	68.0846
			Phospho-p44/42 MAPK (Erk1/2) (Thr202/Tyr204) (E10) Mouse (1:3000 dilution) from Cell Signalling (Cat. number 9106)
			βActin-Peroxidase monoclonal (AC-15) mouse antibody (1:25.000 dilution) from MERCK (Cat. number A3854)
Figure 2b
		40-190
		03.23.17			02.22.17			04.02.17							03.23.17			02.22.17			04.02.17
RAW	0 mM Pi	1	2	3	4	5	6	7	average				NORMALISED	0 mM Pi	1	2	3	4	5	6	7	Average
	0.5	31.71				28.2	29.4	21.07	27.595					0.5	40.6524				36.1525	37.6909	27.0118	35.3769
	0.8	47.51	55.37	64.45	73.17	50.17	55.92	40.13	55.2457					0.8	60.908	70.9846	82.6252	93.8043	64.3182	71.6897	51.4468	70.8252
	1	62.52	63.35	73.33	82.15	66.5	69.41	62.2	68.4943					1	80.1509	81.215	94.0094	105.317	85.2533	88.9839	79.7407	87.81
	1.2	60.78	64.35	62.13	73.03	66.93	74.74	70.1	67.4371					1.2	77.9202	82.497	79.6509	93.6248	85.8045	95.817	89.8685	86.4547
	2	68.72	74.15	75.04	75.58	70.25	73.62	108.66	78.0029					2	88.0993	95.0606	96.2016	96.8939	90.0608	94.3812	139.303	100
		03.23.17		02.22.17				04.02.17							03.23.17		02.22.17				04.02.17
	0.8 mM Pi	1	2	3	4	5	6	7	8	9	average			0.8 mM Pi	1	2	3	4	5	6	7	8	9	Average
	0.5	24.07	29.84					24.77	23.53	18.15	24.072			0.5	30.8578	38.255					31.7552	30.1656	23.2684	30.8604
	0.8	42.17	46.88	27.33	40.91	50.74	66.22	54.45	42.76	32.68	44.9044			0.8	54.0621	60.1004	35.0372	52.4468	65.0489	84.8943	69.8051	54.8185	41.8959	57.5677
	1	53.53	55.33	37.86	42.48	61.3	74.92	57	55.52	47.33	53.9189			1	68.6257	70.9333	48.5367	54.4595	78.5869	96.0478	73.0742	71.1769	60.6773	69.1242
	1.2	43.52	46.22	41.05	59.46	62.37	71.68	64.16	51.69	54.58	54.97			1.2	55.7928	59.2542	52.6263	76.228	79.9586	91.8941	82.2534	66.2668	69.9718	70.4718
	2	51.23	57.05	53.51	63.24	64.73	72.37	77.05	62.96	62.04	62.6867			2	65.6771	73.1383	68.6001	81.074	82.9841	92.7787	98.7784	80.715	79.5355	80.3646
		03.23.17				02.22.17		04.02.17							03.23.17				02.22.17		04.02.17
	2 mM Pi	1	2	3	4	5	6	7	8	9	10	average		2 mM Pi	1	2	3	4	5	6	7	8	9	10	Average
	0.5	23.75	5.62	5.71	10.51			19.52	11.73	22.94	19.87	14.9563		0.5	30.4476	7.20486					25.0247	15.0379	29.4092	25.4734	22.0996
	0.8	35.72	36.25	46.75	27.87	27.51	36.64	43.37	42.03	29.86	23.85	34.985		0.8	45.7932	46.4727	59.9337	35.7295	35.2679	46.9726	55.6005	53.8826	38.2806	30.5758	44.8509
	1	38.553	43.49	57.6	35.42	33.72	49.49	50.81	62.9	51.37	57.56	48.0913		1	49.4251	55.7544	73.8434	45.4086	43.2292	63.4464	65.1386	80.6381	65.8566	73.7922	61.6533
	1.2	32.37	44.83	54.12	34	34.77	48.41	54.24	61.06	50.5	59.12	47.342		1.2	41.4985	57.4723	69.3821	43.5881	44.5753	62.0618	69.5359	78.2792	64.7412	75.7921	60.6926
	2	40.01	49.88	62.3	43.46	42.25	56.06	53.83	66.46	58.06	56.28	52.859		2	51.293	63.9464	79.8689	55.7159	54.1647	71.8692	69.0103	85.202	74.4332	72.1512	67.7655
Figure 2c
	1.5 mM Ca	WT										1 mM Ca	WT
		04.24.18				04.25.18							04.25.18				02.05.18
RAW		1	2	3	4	5	6	7	Average				1	2	3	4	5	6	7	Average
Pi (mM)	0	68.93	84.86	126.14	100.57	96.54	48.93	75.5	85.9243			0	38.42	57.13	55.72	39.96	48.4	46.55	73.73	51.4157
	0.8	58.26	80.4	84.27	58.79	75.26	49.49	65.36	67.4043			0.8	40.13	47.27	56.23	38.86	43.2	46.68	57.73	47.1571
	1.4	36.42	55.88	58.43	42.75	50.84	35.01	49.17	46.9286			1.4	33.57	35.18	44.67	31.81	32.48	34.09	39.05	35.8357
	2		43.22	45.91	34.57	42.67	28.1	42.95	39.57			2	26.6	31.56	36.34	27.02	27.05	28.05	28.58	29.3143
	3	27.49	39.46	41.63	30.15	38.91	25.75	38.27	34.5229			3	24.34	28.24	32.01	24.8	23.07	23.59	24.55	25.8
	5	24.11	36.23	35.81	24.8	34.14	20.97	35.1	30.1657			5	20.36	22.95	28.19	20.75	16.73	18.61	18.72	20.9014
NORMALISED	0	80.2218	98.7614	146.804	117.045	112.355	56.9455	87.8681	100			0	74.7242	111.114	108.372	77.7194	94.1346	90.5365	143.4	100
	0.8	67.8039	93.5708	98.0747	68.4207	87.5887	57.5972	76.067	78.4461			0.8	78.0501	91.9369	109.363	75.58	84.021	90.7894	112.281	91.7174
	1.4	42.3862	65.034	68.0017	49.7531	59.1684	40.7452	57.2248	54.6162			1.4	65.2913	68.4227	86.8801	61.8682	63.1713	66.3027	75.9495	69.698
	2		50.3001	53.4308	40.2331	49.66	32.7032	49.9859	46.0522			2	51.7352	61.382	70.6788	52.552	52.6104	54.5553	55.5861	57.0143
	3	31.9933	45.9242	48.4496	35.089	45.2841	29.9682	44.5392	40.1782			3	47.3396	54.9248	62.2572	48.2343	44.8696	45.8809	47.748	50.1792
	5	28.0596	42.165	41.6762	28.8626	39.7327	24.4052	40.8499	35.1073			5	39.5988	44.6362	54.8276	40.3573	32.5387	36.1952	36.4091	40.6518
Figure 2d
		WT
		30.05.18				31.05.18
	SO4 (mM)	1	2	3	4	5	6	7	8	Average
RAW	0	71.28	77.26	111.64	69.84	59.3	107.72	85.75	72.79	81.9475
	0.8	75.75	77.43	108.27	56.05	66.76	70.92	55.76	68.18	72.39
	1.4	57.3	61.64	73.55	44.55	47.3	52.66	43.48	53.03	54.1887
	2	46.83	47.24	62.57	35.15	39.67	42.01	36.15	45	44.3275
	3	42.02	41.85	51.81	31.34	33.45	35.58	30.75	39.89	38.3362
	5	36.93	35.74	48.61	28.06	25.74	30.79	26.08		33.1357
NORMALISED	0	86.9825	94.2799	136.234	85.2253	72.3634	131.45	104.64	88.8252	100
	0.8	92.4372	94.4873	132.121	68.3974	81.4668	86.5432	68.0436	83.1996	88.337
	1.4	69.9228	75.2189	89.7526	54.3641	57.7199	64.2607	53.0584	64.7122	66.1262
	2	57.1463	57.6467	76.3538	42.8933	48.409	51.2645	44.1136	54.9132	54.0926
	3	51.2767	51.0693	63.2234	38.244	40.8188	43.418	37.524	48.6775	46.7815
	5	45.0654	43.6133	59.3185	34.2414	31.4104	37.5728	31.8253		40.4353

## Sheet: Figure 3
Figure 3
	Traces													Box-plots
	N	1	2	3	4	5	6	7	8	9	Average			Ca (mM)	Pi(mM)	1	2	3	4	5	6	7	8	9	Mean	Median
RAW		0.585936	0.81693	1.20004	0.484524	0.898623	0.802845	1.08	0.3	1.05	0.8021		RAW	1.2	0.8	0.543681	0.794394	1.786	0.467622	0.82	0.769	0.99	0.29	1.18	0.881528	0.794394
		0.509877	0.856368	1.36625	0.388746	0.814113	0.61974	0.94	0.29	1.18	0.773899			1.2	0.8	0.509877	0.856368	1.36625	0.388746	0.814113	0.61974	0.94	0.3	1.45	0.785013	0.814113
		0.543681	0.794394	1.78598	0.467622	0.822564	0.769041	0.99	0.3	1.45	0.880364			1	0.8	0.89	0.977499	1.62	0.479	1.57	0.797	4.1	0.63	3.32	1.4905	0.977499
		0.59157	0.876087	1.48456	0.670446	1.13243	0.909891	1.13	0.38	1.48	0.961665			1	0.8	0.597204	0.729603	1.63949	0.436635	0.831015	0.645093	2.11	0.71	2.03	0.998435	0.729603
		0.743688	0.98595	1.46202	0.543681	0.890172	0.983133	2.64	0.57	2.28	1.23318			1.2	0.8	0.668	0.791577	2.256	0.468	0.94	0.89	1.54	0.34	2.08	1.07908	0.89
		0.802845	0.977499	1.62541	0.467622	1.13807	0.749322	3.7	0.63	3.61	1.52231
		0.890172	1.06201	1.61978	0.47889	1.57189	0.797211	4.1	0.71	3.32	1.61666			1.2	1.4	0.526779	0.836649	1.992	0.428	0.941	0.659	1.23	0.43	1.75	0.944775	0.836649
		0.738054	0.859185	1.37751	0.501426	1.1099	0.777492	4.11	0.38	3.48	1.48151				1.4	0.679	0.926793	1.713	0.442269	1.163	0.896	1.22	0.46	1.89	1.00572	0.926793
		0.597204	0.729603	1.63949	0.436635	0.831015	0.645093	2.11	0.33	2.03	1.03878				2	0.901	1.09863	2.197	0.518	0.797	0.746	1.77	0.56	2.82	1.1468	0.901
		0.667629	0.791577	2.25642	0.467622	0.943695	0.890172	1.54	0.34	2.08	1.10857				2	0.884538	1.54653	2.625	0.498609	1.256	0.797	1.62	0.52	2.65	1.31824	1.256
		0.709884	0.966231	1.70992	0.431001	0.87327	0.752139	1.5	0.31	1.56	0.97916				3	0.961	1.38596	2.558	0.563	1.388	0.744	2.29	0.63	2.73	1.41285	1.38596
		0.616923	0.836649	2.09585	0.352125	0.723969	0.633825	1.23	0.42	1.65	0.951038				3	0.884538	1.17187	3.296	0.577485	1.064	1.039	2.28	0.67	2.82	1.47327	1.064
		0.526779	0.926793	1.99162	0.442269	0.940878	0.659178	1.23	0.43	1.75	0.988613				0.8	0.5634	1.00004	2.406	0.304	0.738	0.563	0.95	0.35	1.29	0.932062	0.738
		0.678897	1.00849	1.71274	0.428184	1.16342	0.895806	1.22	0.46	1.89	1.05084				0.8	0.636642	1.05356	2.104	0.332	0.819	0.0602	0.72	0.36	1.06	0.817914	0.72
		0.952146	1.08173	2.12965	0.428184	0.853551	0.735237	1.55	0.5	2.03	1.14006
		0.935244	1.09863	1.78879	0.490158	0.876087	0.746505	1.61	0.63	2.92	1.23282				MN	0.526779	0.825381	1.57612	0.428184	0.817057	0.69437	0.965	0.295	1.315	0.83327	0.817057
		0.884538	1.54653	2.19726	0.498609	0.797211	0.577485	1.77	0.56	2.82	1.29463
		0.90144	1.07046	2.62544	0.518328	1.25638	0.797211	1.62	0.52	2.65	1.32881
		0.890172	1.11272	2.37473	0.498609	0.943695	0.87327	1.79	0.62	3	1.3448				Pi(mM)										Mean	Median
		1.05074	1.38596	2.47333	0.546498	0.991584	0.864819	2.31	0.71	3.34	1.51921		NORMALISED		0.8	100	100	100	100	100	100	100	100	100	100	100
		0.884538	1.17187	2.55784	0.577485	1.38878	0.743688	2.29	0.63	2.73	1.44158				1.4	114.448	106.826	117.535	101.623	128.755	111.972	126.943	150.847	138.403	115.443	117.535
		0.960597	1.23948	3.29589	0.5634	1.06483	1.03947	2.28	0.67	2.82	1.54819				2	169.477	160.239	152.97	118.712	125.634	111.108	175.648	183.051	207.985	144.827	160.239
		0.602838	1.25357	1.75781	0.442269	0.814113	0.616923	2.27	0.43	3.06	1.24972				3	175.172	154.949	185.709	133.177	150.051	128.39	236.788	220.339	211.027	166.319	175.172
		0.5634	1.00004	2.40572	0.304236	0.766224	0.5634	1.21	0.44	1.38	0.959224				0.8	113.904	124.403	143.073	74.2671	95.281	44.8752	86.5285	120.339	89.3536	97.4759	95.281
		0.636642	1.05356	2.1043	0.332406	0.738054	0.602838	0.95	0.35	1.29	0.895311
		0.546498	0.822564	1.45076	0.446964	0.8451	0.730542	1.00333	0.296667	1.22667	0.818788
NORMALISED		107.216	99.3151	82.7184	108.403	106.333	109.897	107.641	101.124	85.5978
		93.299	104.11	94.1748	86.9748	96.3333	84.8329	93.6877	97.7528	96.1957
		99.4845	96.5753	123.107	104.622	97.3333	105.27	98.6711	101.124	118.207
		108.247	106.507	102.33	150	134	124.55	112.625	128.09	120.652
		136.082	119.863	100.777	121.639	105.333	134.576	263.123	192.135	185.87
		146.907	118.836	112.039	104.622	134.667	102.571	368.771	212.36	294.293
		162.887	129.11	111.65	107.143	186	109.126	408.638	239.326	270.652
		135.052	104.452	94.9515	112.185	131.333	106.427	409.635	128.09	283.696
		109.278	88.6986	113.01	97.6891	98.3333	88.3033	210.299	111.236	165.489
		122.165	96.2329	155.534	104.622	111.667	121.851	153.488	114.607	169.565
		129.897	117.466	117.864	96.4286	103.333	102.956	149.502	104.494	127.174
		112.887	101.712	144.466	78.7815	85.6667	86.7609	122.591	141.573	134.511
		96.3918	112.671	137.282	98.9496	111.333	90.2314	122.591	144.944	142.663
		124.227	122.603	118.058	95.7983	137.667	122.622	121.595	155.056	154.076
		174.227	131.507	146.796	95.7983	101	100.643	154.485	168.539	165.489
		171.134	133.562	123.301	109.664	103.667	102.185	160.465	212.36	238.043
		161.856	188.014	151.456	111.555	94.3333	79.0488	176.412	188.764	229.891
		164.948	130.137	180.971	115.966	148.667	109.126	161.462	175.281	216.033
		162.887	135.274	163.689	111.555	111.667	119.537	178.405	208.989	244.565
		192.268	168.493	170.485	122.269	117.333	118.38	230.233	239.326	272.283
		161.856	142.466	176.311	129.202	164.333	101.799	228.239	212.36	222.554
		175.773	150.685	227.184	126.05	126	142.288	227.243	225.843	229.891
		110.309	152.397	121.165	98.9496	96.3333	84.4473	226.246	144.944	249.457
		103.093	121.575	165.825	68.0672	90.6667	77.1208	120.598	148.315	112.5
		116.495	128.082	145.049	74.3697	87.3333	82.5193	94.6844	117.978	105.163

## Sheet: Figure 4
Figure 4b
	Serum PTH levels
		Control	KO
		37.9083	818.979
		107.854	517.569
		66.8518	1520.51
		57.8315
		55.7126
		65.055
		67.1103
		34.721
		61.656
		29.5014
		105.332
	Mean	62.6849	952.354
	Median	61.656	818.979
Figure 4c
			E4	E4	E4	E4	E5	E5	E5	E6	E6	E6	E8			KO		E5	E8	E8
RAW		Group	1	2	3	4	5	6	7	8	9	10	11				Group	1	2	3
			WT	WT	WT	WT	WT	WT	WT	WT	WT	WT	WT	Mean				KO	KO	KO
Normal Ca: [Ca]= 1.2mM		PO4 = 0.8 mM	99.2162	115.217	104.402	183.247	163.743	212.601	605.003	42.0435	58.5176	48.696	338.014	179.155		[Ca]= 1.2mM	PO4 = 0.8 mM	1524.63	443.02	951.71
		PO4 = 1.4 mM	107.12	133.041	139.906	354.091	133.017	206.784	609.197	79.7141	109.311	88.2496	653.216	237.604			PO4 = 1.4 mM	1246.96	719.441	1321.05
		PO4 = 2.0 mM	160.264	204.665	218.262	430.461	163.382	206.044	673.264	160.855	156.592	162.024	666.478	291.117			PO4 = 2.0 mM	1574.05	765.22	1410.64
		PO4 = 3.0 mM	178.477	244.111	235.665	429.211	143.004	176.141	544.728	252.767	191.993	169.311	918.85	316.751			PO4 = 3.0 mM	1297.68	849.645	1348.41
Low Ca: [Ca]= 0.8mM / 0.6mM		PO4 = 0.8 mM	187.8	394.057	290.214	615.821	71.5254	82.6301	270.513	295.171	213.526	260.267	602.976	298.591		[Ca]= 0.8mM	PO4 = 0.8 mM	919.858	916.386	1428.51
		PO4 = 1.4 mM	222.948	411.566	297.807	567.677	86.1503	125.319	305.704	365.822	272.428	309.556	694.56	332.685			PO4 = 1.4 mM	1018.85	826.59	1327.52
		PO4 = 2.0 mM	182.548	374.724	299.82	729.811	91.959	136.031	372.46	347.595	280.699	352.692	747.428	355.979			PO4 = 2.0 mM	1218.58	1149.92	1448.9
		PO4 = 3.0 mM	204.333	406.51	230.38	575.593	120.434	152.44	408.535	365.564	312.133	268.328	831.228	352.316			PO4 = 3.0 mM	1594.5	1117.38	1176.95
High Ca: [Ca]= 1.6mM		PO4 = 0.8 mM					56.0308	80.0456	228.379	86.3843	82.9123	83.2953	230.375	121.06		[Ca]= 1.6mM	PO4 = 0.8 mM	1615.96	1068.2	1357.19
		PO4 = 1.4 mM					65.9331	101.676	653.01	70.3598	100.136	101.958	242.205	190.754			PO4 = 1.4 mM	1234.43	968.878	1225.96
		PO4 = 2.0 mM					108.062	178.835	454.733	263.458	141.252	191.002	212.9	221.463			PO4 = 2.0 mM	1395.26	1129.01	1361.42
		PO4 = 3.0 mM					119.03	179.228	510.121	276.965	103.724	178.356	296.189	237.659			PO4 = 3.0 mM	1377.24	1092.07	1373.47
NORMALISED (TRACES; Left panel)
			E4	E4	E4	E4	E5	E5	E5	E6	E6	E6	E8					E5	E8	E8
	Wild-type	Group	1	2	3	4	5	6	7	8	9	10	11			Knockout	Group	1	2	3
			WT	WT	WT	WT	WT	WT	WT	WT	WT	WT	WT	Mean				KO	KO	KO	Mean
	[Ca]= 1.2mM	PO4 = 0.8 mM	100	100	100	100	100	100	100	100	100	100	100	100		[Ca]= 1.2mM	PO4 = 0.8 mM	100	100	100	100
		PO4 = 1.4 mM	107.966	115.47	134.007	193.232	81.2356	97.2639	100.693	189.599	186.801	181.226	193.251	143.704			PO4 = 1.4 mM	81.7877	162.395	138.808	127.664
		PO4 = 2.0 mM	161.53	177.634	209.058	234.908	99.78	96.916	111.283	382.592	267.598	332.727	197.175	206.473			PO4 = 2.0 mM	103.242	172.728	148.222	141.397
		PO4 = 3.0 mM	179.887	211.87	225.728	234.226	87.3348	82.8508	90.0373	601.203	328.095	347.69	271.838	241.887			PO4 = 3.0 mM	85.1148	191.785	141.683	139.528
	[Ca]= 0.8mM	PO4 = 0.8 mM					43.6816	38.8663	44.7127	702.06	364.892	534.473	178.388	272.439		[Ca]= 0.8mM	PO4 = 0.8 mM	60.3334	206.85	150.099	139.094
		PO4 = 1.4 mM					52.6132	58.9457	50.5293	870.103	465.549	635.692	205.482	334.131			PO4 = 1.4 mM	66.8263	186.581	139.487	130.965
		PO4 = 2.0 mM					56.1607	63.9844	61.5634	826.751	479.684	724.273	221.123	347.648			PO4 = 2.0 mM	79.9264	259.565	152.242	163.911
		PO4 = 3.0 mM					73.5509	71.7025	67.5262	869.491	533.4	551.028	245.915	344.659			PO4 = 3.0 mM	104.583	252.219	123.667	160.156
	[Ca]= 1.6mM	PO4 = 0.8 mM					34.2188	37.6507	37.7484	205.464	141.688	171.052	68.1554	99.4253		[Ca]= 1.6mM	PO4 = 0.8 mM	105.991	241.117	142.606	163.238
		PO4 = 1.4 mM					40.2663	47.8249	107.935	167.35	171.121	209.376	71.6554	116.504			PO4 = 1.4 mM	80.9662	218.698	128.816	142.827
		PO4 = 2.0 mM					65.9949	84.1178	75.1621	626.631	241.384	392.233	62.9854	221.216			PO4 = 2.0 mM	91.5151	254.843	143.05	163.136
		PO4 = 3.0 mM					72.6934	84.3028	84.3172	658.758	177.254	366.264	87.6262	218.745			PO4 = 3.0 mM	90.3332	246.506	144.316	160.385
NORMALISED (bars; centre & right panels)			E4	E4	E4	E4	E5	E5	E5	E6	E6	E6	E8		Normalised			E5	E8	E8
		Group	1	2	3	4	5	6	7	8	9	10	11				Group	1	2	3
			WT	WT	WT	WT	WT	WT	WT	WT	WT	WT	WT	Mean				KO	KO	KO
	[Ca]= 1.2mM	PO4 = 0.8 mM	100	100	100	100	100	100	100	100	100	100	100	100		[Ca]= 1.2mM	PO4 = 0.8 mM	100	100	100	100
		PO4 = 1.4 mM	107.966	115.47	134.007	193.232	81.2356	97.2639	100.693	189.599	186.801	181.226	193.251	143.704			PO4 = 1.4 mM	81.7877	162.395	138.808	127.664
		PO4 = 2.0 mM	161.53	177.634	209.058	234.908	99.78	96.916	111.283	382.592	267.598	332.727	197.175	206.473			PO4 = 2.0 mM	103.242	172.728	148.222	141.397
		PO4 = 3.0 mM	179.887	211.87	225.728	234.226	87.3348	82.8508	90.0373	601.203	328.095	347.69	271.838	241.887			PO4 = 3.0 mM	85.1148	191.785	141.683	139.528
	[Ca]= 1.6mM	PO4 = 0.8 mM					100	100	100	100	100	100	100	100		[Ca]= 1.6mM	PO4 = 0.8 mM	100	100	100	100
		PO4 = 1.4 mM					117.673	127.023	285.933	81.4498	120.773	122.405	105.135	137.199			PO4 = 1.4 mM	76.3898	90.7023	90.3303	85.8074
		PO4 = 2.0 mM					192.861	223.417	199.113	304.983	170.364	229.307	92.4144	201.78			PO4 = 2.0 mM	86.3425	105.693	100.311	97.4489
		PO4 = 3.0 mM					212.437	223.908	223.366	320.619	125.101	214.125	128.568	206.875			PO4 = 3.0 mM	85.2274	102.235	101.199	96.2206

## Sheet: Figure 7
Figure 7a
	R62A	16.04.19				17.04.19
RAW		1	2	3	4	5	6	7	Average	Median
	2	23.65	30.3	19.94	21.33	48.9	44.77	45.65	33.5057	30.3
	2+P	21.7	23.19	23.46	26.52	40.25	44.84	41.66	31.66	26.52
	4	51.39	29.97	34.03	32.34	41.81	57.22	71.07	45.4043	41.81
	4+P	47.39	29.25	29.83	32.64	44.57	56.18	69.18	44.1486	44.57
NORMALISED		1	2	3	4	5	6	7	Average	Median
		70.585	90.4323	59.5122	63.6608	145.945	133.619	136.245	100	90.4323
		64.7651	69.2121	70.0179	79.1507	120.129	133.828	124.337	94.4913	79.1507
		153.377	89.4474	101.565	96.5208	124.785	170.777	212.113	135.512	124.785
		141.439	87.2985	89.0296	97.4162	133.022	167.673	206.472	131.764	133.022
Figure 7b
RAW	27.04.17				5.5.17		8.5.17
R62A	1	2	3	4	5	6	7	8	9	10	Average	Median
1mM + R568	18.59	52.19	22.36	56.91	34.28	17.44	46.03	37.76	54.48	26.41	36.645	36.02
2 mM Pi	11.69	30.38	15.06	52.64	29.86	17.32	61.24	42.73	27.52	41	32.944	30.12
0 mM Pi	6.85	29	18.67	64.18	27.42	20.23	54.07	43.22	21.66	42.48	32.778	28.21
NORMALISED
R62A											Average	Median
1mM + R568	50.73	142.421	61.0179	155.301	93.5462	47.5918	125.611	103.043	148.67	72.0699	100	98.2944
2 mM Pi	31.9007	82.9035	41.097	143.649	81.4845	47.2643	167.117	116.605	75.0989	111.884	89.9004	82.194
0 mM Pi	18.6929	79.1377	50.9483	175.14	74.826	55.2053	147.551	117.942	59.1077	115.923	89.4474	76.9819
Figure 7c
R62A
Sulphate	01.17.19				01.25.19
	1	2	3	4	5	6	7	8	Average
1mM+r568	72.92	60.99	86.31	61.98	82.06	59.76	70.98	67.03	70.2537
2mM So4	68.75	64.99	73.36	57.71	71.43	59.18	65.93	59.37	65.09
recovery	66.11	61.41	65.64	56.81	72.27	65.79	72.38	62.74	65.3937
Sulphate	01.17.19				01.25.19
	1	2	3	4	5	6	7	8	Average
1mM+r568	103.795	86.8139	122.855	88.223	116.805	85.0631	101.034	95.4113	100
2mM So4	97.8595	92.5075	104.421	82.1451	101.674	84.2375	93.8455	84.5079	92.6499
recovery	94.1017	87.4117	93.4327	80.864	102.87	93.6462	103.027	89.3048	93.0822
Figure 7d
	RAW values before deduction of pcDNA3.1 baseline signal								NORMALISED
		cell surface expression			total CaSR					MEAN Surface	MEAN total
DAY 1	WT	0.537	0.504	0.438	0.558	0.578	0.661		WT	71.4668	100
	R62A	0.574	0.561	0.53	0.629	0.648	0.675		R62A	62.5543	111.046
	E799A	0.252	0.232	0.217	0.457	0.453	0.551		E799A	9.16774	95.5305
	HEK293	0.188	0.165	0.158	0.178	0.186	0.183		I642A del	25.7977	109.438
	I642Del	0.306	0.233	0.266	0.58	0.607	0.595		HEK293 cells	0.445241	-1.46172
DAY 2	WT	0.588	0.485	0.486	0.569	0.649	0.646			surface			total
	R62A	0.546	0.415	0.441	0.591	0.728	0.787		WT	80.6295	86.3578	47.4131	100	100	100
	E799A	0.295	0.229	0.362	0.601	0.679	0.736		R62A	95.6416	66.1519	25.8694	112.51	131.145	89.4826
	I642Del	0.369	0.329	0.432	0.734	0.756	0.753		E799A	17.837	-0.2574	9.92366	72.8814	119.562	94.1476
DAY 3	WT	0.547	0.513	0.446	0.85	0.888	0.857		I642A del	26.2308	31.1454	20.017	98.7893	148.777	80.7464
	R62A	0.471	0.391	0.39	0.8	0.838	0.833		HEK293 cells	2.50202		-1.61154	-0.887813		-2.03562
	E799A	0.408	0.316	0.34	0.828	0.855	0.843
	I642A del	0.303	0.319	0.561	0.793	0.787	0.788
	HEK293 cells	0.29	0.328	0.31	0.451	0.475	0.466
Figure 7e
RAW	15.03.18				20.03.18			03.23.18
Without P	1	2	3	4	5	6	7	8	9	10	Average
0.8 Ca (mM)	0.28	3.41	12.01	11.27	2.67	0.77	9.18	14.08	9.1	14.8	7.757
1	13.49	14.46	12.27	26.11	5.35	2.3	11.44	16.68	16.91	12.69	13.17
1.5	13.98	18.63	26.43	39.16	18.1	10.26	18.54	16.54	28.08	23.9	21.362
2	21.96	32.62	33.75	50.33	18.25	22.19	36.2	25.24	31.29	36.72	30.855
3	32.47	52.27	58.53	79.01	24.62	34.79	47.21	36.27	50.09	58.11	47.337
5	49.47	57.33	75.67	94.42	55.09	65.06	91.51	50.92	54.73	62.79	65.699
NORMALISED	15.03.18				20.03.18			03.23.18
Without P	1	2	3	4	5	6	7	8	9	10	Average
0.8	0.426186	5.19034	18.2803	17.154	4.06399	1.17201	13.9728	21.4311	13.851	22.527	11.8069
1	20.533	22.0095	18.6761	39.7419	8.1432	3.50081	17.4127	25.3885	25.7386	19.3154	20.046
1.5	21.2789	28.3566	40.2289	59.6052	27.5499	15.6167	28.2196	25.1754	42.7404	36.378	32.515
2	33.4252	49.6507	51.3706	76.6069	27.7782	33.7752	55.0998	38.4176	47.6263	55.8913	46.9642
3	49.4224	79.5598	89.0881	120.261	37.4739	52.9536	71.858	55.2063	76.2416	88.4488	72.0513
5	75.2979	87.2616	115.177	143.716	83.8521	99.0274	139.287	77.505	83.3042	95.5722	100
RAW
2 mmPi	15.03.18				20.03.18			03.23.18
Ca (mM)	1	2	3	4	5	6	7	8	9	10	Average
0.8	14.95	5.97	10.9	8.3	16.5	5.46	23.27	11.08	3.85	3.82	10.41
1	20.98	10.68	21.95	14.85	22.51	24.13	26.73	23.21	13.39	14.23	19.266
1.5	24.52	18.11	38.67	24.43	38.39	41.14	43.15	46.99	25.16	26.78	32.734
2	31.04	36.56	62.61	36.94	50.99	54.88	60.7	62.26	44.32	48.42	48.872
3	58.06	104.46	81.94	60.3	69.46	83.36	79.73	62.74	54.34	58.13	71.252
NORMALISED
2 mmPi	15.03.18				20.03.18			03.23.18
Ca (mM)	1	2	3	4	5	6	7	8	9	10	Average
0.8	22.7553	9.0869	16.5908	12.6334	25.1145	8.31063	35.4191	16.8648	5.86006	5.8144	15.845
1	31.9335	16.256	33.4099	22.6031	34.2623	36.7281	40.6856	35.3278	20.3808	21.6594	29.3246
1.5	37.3217	27.5651	58.8593	37.1847	58.4332	62.6189	65.6783	71.5232	38.2959	40.7617	49.8242
2	47.2458	55.6477	95.2983	56.2261	77.6115	83.5325	92.3911	94.7655	67.4592	73.6998	74.3877
3	88.3727	158.998	124.72	91.7822	105.725	126.882	121.356	95.4961	82.7105	88.4793	108.452
RAW
0.8mmP	20.03.18				03.23.18
Ca (mM)	1	2	3	4	5	6	7	8	Average
0.8	11.74	14.12	3.53	4.33	13.18	8.21	5.97	9.56	8.83
1	22.31	18.3	16.06	18.59	18.82	14.69	16.62	17.25	17.83
1.5	40.2	35.28	27.99	35.53	40.85	27.88	34.86	34.59	34.6475
2	58.9	62.59	52.96	70.51	49.67	48.06	67.48	61.48	58.9563
3	86.46	63.37	76.71	110.6	70.48	53.35	73.37	77.08	76.4275
NORMALISED
0.8mmP	20.03.18				03.23.18
Ca (mM)	1	2	3	4	5	6	7	8	Average
0.8	17.8694	21.492	5.37299	6.59066	20.0612	12.4964	9.0869	14.5512	13.4401
1	33.9579	27.8543	24.4448	28.2957	28.6458	22.3595	25.2972	26.2561	27.1389
1.5	61.1881	53.6994	42.6034	54.08	62.1775	42.436	53.0602	52.6492	52.7367
2	89.6513	95.2678	80.6101	107.323	75.6024	73.1518	102.711	93.5783	89.7369
3	131.6	96.455	116.76	168.344	107.277	81.2037	111.676	117.323	116.33
Figure 7f
RAW		09.05.18		11.05.18		06.06.18		02.08.18
	Pi (mM)	1	2	3	4	5	6	7	8
WT	0	0.98562	0.578639	1.23052	0.689106	1.04807	1.38335	0.780399	0.640721	0.917053
	0.8	0.946673	0.752796	0.925292	0.839944	1.37503	1.08097	1.08089	0.724846	0.965804
	2	0.781149	0.488982	0.741533	0.837211	1.11665	0.815505	0.456308	0.618651	0.731998
R62A	0	0.600799	0.534039	0.848903	1.24859	0.712834	0.957548	0.414141	0.372082	0.711117
	0.8	0.784757	0.811634	0.883364	1.20826	0.912749	1.00449	0.612502	0.755294	0.871631
	2	0.650555	0.790936	1.14411	1.15877	0.86739	0.9768	0.571817	0.646679	0.850883
NORMALISED
		09.05.18		11.05.18		06.06.18		02.08.18
WT		1	2	3	4	5	6	7	8
	0	107.477	63.0976	134.182	75.1435	114.287	150.848	85.0986	69.8673	100
	0.8	103.23	82.0885	100.898	91.5917	149.939	117.874	117.866	79.0408	105.316
	2	85.1803	53.321	80.8604	91.2936	121.764	88.9267	49.7581	67.4607	79.8207
R62A
	0	84.4866	75.0986	119.376	175.582	100.241	134.654	58.238	52.3236	100
	0.8	110.355	114.135	124.222	169.91	128.354	141.255	86.1323	106.212	122.572
	2	91.4836	111.224	160.889	162.951	121.976	137.361	80.4111	90.9384	119.654
		Phospho-p44/42 MAPK (Erk1/2) (Thr202/Tyr204) (E10) Mouse (1:3000 dilution) from Cell Signalling (Cat. number 9106)
		βActin-Peroxidase monoclonal (AC-15) mouse antibody (1:25.000 dilution) from MERCK (Cat. number A3854)

## Sheet: Sup. Fig. 1
Sup. Figure 1 a
		08.21.19		05.19.19
0.5 mM Ca + R568	Pi(mM)	1	2	3	4	5
	0	0.48	0.49	0.46	0.46	0.46
	0.8			0.44	0.45	0.44
	1.6	0.45	0.45
	2			0.41	0.41	0.42
	4	0.41	0.41	0.37	0.38	0.39
		08.21.19		05.19.19
1.2 mM Ca +BSA	Pi(mM)	1	2	3	4	5
	0	1.04	1.04	1.09	1.09	1.1
	0.8			1.05	1.06	1.06
	1.6
	2			1	1	1
	4	0.9	0.89	0.9	0.91	0.92
Sup. Figure 1 b
	40-190	19.09.18				01.24.18
RAW	coverslip	1	2	3	4	5	6	7	Average	Median
	0.5 mm+ r568	25.31	26.04	36.3	27.14	33.69	39.9	35.25	31.9471	33.69
	0.5 mM + R568+ 0.8P	22.39	28.31	39.12	20.39	31.97	33.95	40.78	30.9871	31.97
	0.5 mM + R568+ 2P	14.77	15.66	26.19	18.9	24.2	26	25.67	21.6271	24.2
NORMALISED		79.2246	81.5096	113.625	84.9528	105.455	124.894	110.339	100	105.455
	% Increase 0.8P	70.0845	88.6151	122.452	63.8242	100.072	106.269	127.648	96.995	100.072
	% Increase 2P	46.2326	49.0185	81.9792	59.1602	75.7501	81.3844	80.3515	67.6966	75.7501

## Sheet: Sup. Fig. 2
Sup. Figure 2a
		01.30.18				02.01.18
	Pi(mM)	1	2	3	4	5	6	7	8	Average	Median
RAW	0.5+5um Car	51.77	51.2	31.02	33.8	17.06	27.84	34.83	38.6	35.765	34.315
	2 mm P	46.16	39.51	33.78	24.12	16.42	20.62	29.68	26.73	29.6275	28.205
	0.5+5um Car	35.74	34.26	25.34	16.73	10.72	15.25	24.47	24.55	23.3825	24.51
		01.30.18				02.01.18
	NORM	1	2	3	4	5	6	7	8	Average
NORMALISED		144.75	143.157	86.7328	94.5058	47.7003	77.8415	97.3857	107.927	100	95.9458
		129.065	110.471	94.4499	67.4402	45.9108	57.6541	82.9862	74.7379	82.8394	78.862
		99.9301	95.792	70.8514	46.7776	29.9734	42.6395	68.4188	68.6425	65.3782	68.5307
RAW	Time control	01.30.18		02.01.18				02.06.18
		1	2	3	4	5	6	7	8	Average
		44.55	46.16	18.92	34.85	34.22	42.55	24.76	42.96	36.1212	38.7
		40.26	36.25	12.53	28.16	26.85	25.56	18.42	34.51	27.8175	27.505
		29.55	25.25	9.15	19.27	17.54	15.69	13.02	28.69	19.77	18.405
NORMALISED		01.30.18		02.01.18				02.06.18
		1	2	3	4	5	6	7	8	Average
		123.335	127.792	52.3791	96.4806	94.7365	117.798	68.5469	118.933	100	107.139
		111.458	100.356	34.6887	77.9596	74.333	70.7617	50.9949	95.5393	77.0115	76.1463
		81.8078	69.9035	25.3313	53.3481	48.5587	43.437	36.0453	79.4269	54.7323	50.9534
Sup. Figure 2b
		11.07.17		14.07.17			21.07.17
		1	2	3	4	5	6	7	8	9	10	Average
RAW	0.5 mm+ r568	19.28	27.06	29.47	20.27	39.9	31.56	31.86	27.7	24.9	28.88	28.088	28.29
	0.5mM + R568+ 0.8P	28.21	28.55	24.87	25.88	27.45	20.85	24.15	28.1	20.44	16.52	24.502	25.375
	0.5mM + R568+ 2P	14.96	12.69	13.65	14.05	16.52	8.72	13.06	17.92	8.33	7.5	12.74	13.355
	0.5mM + R568 + 2P + ph 7.2	17.35	18.43	11.28	21.05	17.56	7.94	15.53	20.37	11.76	8.02	14.929	16.44
	0.5mM + R568 R	21.13	31.23	16.51	23.95	16.78	13.29	24.05	25.34	14.98	18.09	20.535	19.61
NORMALISED												Average
		68.6414	96.3401	104.92	72.166	142.054	112.361	113.429	98.6186	88.65	102.82	100	100.719
	% Increase 0.8P	100.434	101.645	88.5432	92.139	97.7286	74.231	85.9798	100.043	72.7713	58.8152	87.233	90.3411
	% Increase 2P	53.2612	45.1794	48.5973	50.0214	58.8152	31.0453	46.4967	63.7995	29.6568	26.7018	45.3574	47.547
	%acidosis	61.7702	65.6152	40.1595	74.943	62.5178	28.2683	55.2905	72.5221	41.8684	28.5531	53.1508	58.5303
	%Recovery	75.2279	111.186	58.7795	85.2677	59.7408	47.3156	85.6238	90.2165	53.3324	64.4047	73.1095	69.8163

## Sheet: Sup. Fig. 3
Sup. Figure 3a
		WT
		02.14.18		02.21.18				04.13.18
RAW	coverslip	1	2	3	4	5	6	7
	0	83.27	112.07	85.2	89.54	93.11	84.48	61.61	87.04
	0.8	81.87	99.3	68.2	89.54	94.98	50.52	45.37	75.6829
	1.4	50.99	65.74	45.48	55.51	62.45	37.15	32.9	50.0314
	2	40.73	55.03	35.29	42.12	49.05	31.24	30.13	40.5129
	3	34.41	45.05	28.2	35.62	41.2	28.23	24.88	33.9414
	5	27.59	39.93	21.95	29.32	34.59	16.31	21.59	27.3257
NORMALISED	0	95.6687	128.757	97.886	102.872	106.974	97.0588	70.7835	100
	0.8	94.0602	114.085	78.3548	102.872	109.122	58.0423	52.1255	86.9518
	1.4	58.5823	75.5285	52.2518	63.7753	71.7486	42.6815	37.7987	57.481
	2	46.7946	63.2238	40.5446	48.3915	56.3534	35.8915	34.6163	46.5451
	3	39.5335	51.7578	32.3989	40.9237	47.3346	32.4334	28.5846	38.9952
	5	31.6981	45.8755	25.2183	33.6857	39.7403	18.7385	24.8047	31.3944
Sup. Figure 3b
	1.5 mM Ca + R568 + 0.3 mM SO4	WT
		06.06.18				7.06.18
RAW	coverslip	1	2	3	4	5	6	7
	0	70.23	58.95	44.19	48.22	37.07	101.67	78.84	62.7386
	0.8	68.6	62.87	39.68	33.61	27.26	77.66	52.19	51.6957
	1.4	51.27	53.45	30.36	24	26.06	60.27	44.38	41.3986
	2	44.3	43.87	24.67	18.91	21.79	50.48	40.19	34.8871
	3	38.49	37.02	23.53	15.63	20	43.86	32.75	30.1829
	5	33.48	31.74	17.16	13.14	18.17	37.45	27.76	25.5571
NORMALISED	0	111.941	93.9613	70.4351	76.8586	59.0865	162.053	125.664	100
	0.8	109.343	100.209	63.2466	53.5715	43.4501	123.784	83.1865	82.3986
	1.4	81.7201	85.1948	48.3913	38.254	41.5374	96.0653	70.738	65.9858
	2	70.6105	69.9251	39.3219	30.1409	34.7314	80.4609	64.0595	55.6072
	3	61.3498	59.0068	37.5048	24.9129	31.8783	69.9091	52.2007	48.1089
	5	53.3643	50.5909	27.3516	20.9441	28.9615	59.6921	44.2471	40.7359

## Sheet: Sup. Fig. 4
Sup. Fig. 4
	Traces
	DATE	25.11	12.06	12.07	12.09	12.1	12.10 B	30.05.18	02.11.18	6.12.18
RAW		0.585936	0.81693	1.20004	0.484524	0.898623	0.802845	1.08	0.3	1.05
		0.509877	0.856368	1.36625	0.388746	0.814113	0.61974	0.94	0.29	1.18
		0.543681	0.794394	1.78598	0.467622	0.822564	0.769041	0.99	0.3	1.45
		0.59157	0.876087	1.48456	0.670446	1.13243	0.909891	1.13	0.38	1.48
		0.743688	0.98595	1.46202	0.543681	0.890172	0.983133	2.64	0.57	2.28
		0.802845	0.977499	1.62541	0.467622	1.13807	0.749322	3.7	0.63	3.61
		0.890172	1.06201	1.61978	0.47889	1.57189	0.797211	4.1	0.71	3.32
		0.738054	0.859185	1.37751	0.501426	1.1099	0.777492	4.11	0.38	3.48
		0.597204	0.729603	1.63949	0.436635	0.831015	0.645093	2.11	0.33	2.03
		0.667629	0.791577	2.25642	0.467622	0.943695	0.890172	1.54	0.34	2.08
		0.709884	0.966231	1.70992	0.431001	0.87327	0.752139	1.5	0.31	1.56
		0.616923	0.836649	2.09585	0.352125	0.723969	0.633825	1.23	0.42	1.65
		0.526779	0.926793	1.99162	0.442269	0.940878	0.659178	1.23	0.43	1.75
		0.678897	1.00849	1.71274	0.428184	1.16342	0.895806	1.22	0.46	1.89
		0.952146	1.08173	2.12965	0.428184	0.853551	0.735237	1.55	0.5	2.03
		0.935244	1.09863	1.78879	0.490158	0.876087	0.746505	1.61	0.63	2.92
		0.884538	1.54653	2.19726	0.498609	0.797211	0.577485	1.77	0.56	2.82
		0.90144	1.07046	2.62544	0.518328	1.25638	0.797211	1.62	0.52	2.65
		0.890172	1.11272	2.37473	0.498609	0.943695	0.87327	1.79	0.62	3
		1.05074	1.38596	2.47333	0.546498	0.991584	0.864819	2.31	0.71	3.34
		0.884538	1.17187	2.55784	0.577485	1.38878	0.743688	2.29	0.63	2.73
		0.960597	1.23948	3.29589	0.5634	1.06483	1.03947	2.28	0.67	2.82
		0.602838	1.25357	1.75781	0.442269	0.814113	0.616923	2.27	0.43	3.06
		0.5634	1.00004	2.40572	0.304236	0.766224	0.5634	1.21	0.44	1.38
		0.636642	1.05356	2.1043	0.332406	0.738054	0.602838	0.95	0.35	1.29
		0.546498	0.822564	1.45076	0.446964	0.8451	0.730542	1.00333	0.296667	1.22667
NORMALISED		107.216	99.3151	82.7184	108.403	106.333	109.897	107.641	101.124	85.5978
		93.299	104.11	94.1748	86.9748	96.3333	84.8329	93.6877	97.7528	96.1957
		99.4845	96.5753	123.107	104.622	97.3333	105.27	98.6711	101.124	118.207
		108.247	106.507	102.33	150	134	124.55	112.625	128.09	120.652
		136.082	119.863	100.777	121.639	105.333	134.576	263.123	192.135	185.87
		146.907	118.836	112.039	104.622	134.667	102.571	368.771	212.36	294.293
		162.887	129.11	111.65	107.143	186	109.126	408.638	239.326	270.652
		135.052	104.452	94.9515	112.185	131.333	106.427	409.635	128.09	283.696
		109.278	88.6986	113.01	97.6891	98.3333	88.3033	210.299	111.236	165.489
		122.165	96.2329	155.534	104.622	111.667	121.851	153.488	114.607	169.565
		129.897	117.466	117.864	96.4286	103.333	102.956	149.502	104.494	127.174
		112.887	101.712	144.466	78.7815	85.6667	86.7609	122.591	141.573	134.511
		96.3918	112.671	137.282	98.9496	111.333	90.2314	122.591	144.944	142.663
		124.227	122.603	118.058	95.7983	137.667	122.622	121.595	155.056	154.076
		174.227	131.507	146.796	95.7983	101	100.643	154.485	168.539	165.489
		171.134	133.562	123.301	109.664	103.667	102.185	160.465	212.36	238.043
		161.856	188.014	151.456	111.555	94.3333	79.0488	176.412	188.764	229.891
		164.948	130.137	180.971	115.966	148.667	109.126	161.462	175.281	216.033
		162.887	135.274	163.689	111.555	111.667	119.537	178.405	208.989	244.565
		192.268	168.493	170.485	122.269	117.333	118.38	230.233	239.326	272.283
		161.856	142.466	176.311	129.202	164.333	101.799	228.239	212.36	222.554
		175.773	150.685	227.184	126.05	126	142.288	227.243	225.843	229.891
		110.309	152.397	121.165	98.9496	96.3333	84.4473	226.246	144.944	249.457
		103.093	121.575	165.825	68.0672	90.6667	77.1208	120.598	148.315	112.5
		116.495	128.082	145.049	74.3697	87.3333	82.5193	94.6844	117.978	105.163

## Sheet: Sup. Fig. 5
Sup. Figure 5
RAW		1	2	3	4	5	6	7	8	9
	0.8	18.64	20	13.45	10.05	14.15	17.375	20.47	16.35	20.46	16.7717
	2	16.545	19.4	12.48	8.2	13.21	15.905	19.205	13.22	20.405	15.3967
	3	14.46	17.31	12.23	3.7	13.03	15.295	18.215	12.73	20.02	14.11
	0.8R	16.64	19.71	13.06	9.03	13.55	15.94	19.04	14.37	22.03	15.93
NORMALISED	0.8	111.14	119.249	80.1948	59.9225	84.3685	103.597	122.051	97.4858	121.991	100
	2	98.6485	115.671	74.4112	48.892	78.7638	94.8326	114.509	78.8234	121.664	91.8016
	3	86.2168	103.21	72.9206	22.061	77.6905	91.1955	108.606	75.9018	119.368	84.13
	0.8R	99.2149	117.52	77.8694	53.8408	80.791	95.0412	113.525	85.6802	131.352	94.9816

[truncated: 4 more sheets: Sup. Fig. 6, Sup. Fig. 7, Sup. Fig. 8, Sup. Fig. 9]
